# Supplementary material for: Wayfinding and path integration deficits detected using a virtual reality mobile app in patients with traumatic brain injury
Source: PLoS One. 2023 Mar 9;18(3):e0282255. doi: 10.1371/journal.pone.0282255 (PMC9997943; doi:10.1371/journal.pone.0282255)
Supplement: S1 File — (XLSX) [file pone.0282255.s001.xlsx]

## Sheet: All Data 
Participant	History of TBI	SBSOD_SCORE	Trajectory_L1	Duration_L1	Trajectory_L2	Duration_L2	Trajectory_L6	Duration_L6	Trajectory_L8	Duration_L8	Trajectory_L11	Duration_L11	Trajectory_L16	Duration_L16	Trajectory_L46	Duration_L46	Accuracy_L4	Accuracy_L34	Accuracy_L54	L6_MapView	L8_MapView	L11_MapView	L16_MapView	L46_MapView	Trajectory_overall	Duration_overall	Wayfinding_Baseline	Type of TBI	Frontal	Parietal	Temporal	Occipital	Other	Headaches	Dizziness	Fatigue	Concentration	Memory	Irritability	Sleep	Balance	Vision
1	YES	79	158.361	14.5	382.206	23.5	308.441	18.5	548.846	32	871.232	47.5	726.536	38.5	944.498	55.5	3	3	2	6.13	10.12	15.88	12.69	29.53	679.91	38.4	19	Skull Fracture	1	0	0	0	0	0	1	0	0	0	1	0	0	0
2	YES	41	177.782	16.5	399.651	40.5	424.481	36	998.781	74.5	1189.84	89	966.859	66.5	1318.53	107.5	1	3	2	1.67	4.30	2.70	1.90	2.80	979.698	74.7	28.5	Closed	0	0	1	0	0	0	0	0	1	1	0	0	0	0
3	YES	61	161.891	16.5	391.921	28.5	302.265	24	941.086	70	831.372	68	807.476	62.5	1906.35	149	3	3	2	1.57	3.37	1.87	7.70	2.70	957.71	74.7	22.5	Other	0	1	0	0	0	1	0	0	1	1	1	1	0	0
4	YES	62	189.219	19	421.924	40	314.853	37.5	1142.42	115.5	1999.79	228	958.521	96.5	1674.19	167	2	2	3	3.20	4.30	4.40	6.47	10.77	1217.96	128.9	29.5	Closed	1	0	0	0	0	0	1	0	0	1	1	0	0	0
5	YES	34	163.995	16	386.077	38.5	491.722	38	968.439	73	1088.68	77.5	1053.76	75	1611.08	123	2	2	3	1.47	1.17	2.50	1.73	5.83	1042.74	77.3	27.25	Skull Fracture	1	0	0	0	0	0	0	1	1	1	0	1	0	1
6	YES	65	160.142	15	387.58	30	306.623	25	1013.73	79	1093.58	82	930.548	70.5	2156.72	160.5	3	2	3	1.63	4.07	1.83	2.47	3.10	1100.24	83.4	22.5	Closed	1	0	0	0	0	0	0	1	1	1	1	0	0	0
7	YES	82	168.929	16	374.296	27	350.831	39	601.586	45.5	1218.79	107	780.596	57	1928.34	151	3	3	2	7.49	25.16	22.08	11.18	36.41	976.029	79.9	21.5	Closed	1	0	0	0	0	0	0	0	0	0	1	0	0	0
8	YES	51	167.749	18.5	382.906	26.5	742.111	54.5	1523.59	95.5	1220.95	95	797.809	45.5	2825.64	232.5	2	2	2	2.17	1.80	2.27	2.40	1.83	1422.02	104.6	22.5	Open	1	1	1	0	0	1	1	1	0	1	1	0	0	0
9	YES	40	162.782	16	377.932	26.5	312.545	16.5	585.693	38.5	812.359	50	1012.89	56.5	1052.23	83.5	3	3	2	1.40	1.43	1.63	6.87	14.63	755.144	49	21.25	Closed	1	0	1	0	0	0	0	1	1	1	0	0	0	0
10	YES	60	158.962	14.5	406.452	29.5	670.036	51.5	982.472	73.5	1183.76	95	969.125	60.5	1076.03	89	3	3	2	1.63	4.60	5.80	5.47	6.47	976.285	73.9	22	Closed	0	0	1	0	0	0	0	0	1	0	0	0	0	0
11	YES	72																										Other	0	0	0	0	1	0	0	0	0	1	0	0	0	0
12	YES	72																										Closed	0	1	0	0	0	0	0	0	1	1	0	0	0	0
13	YES	60																										Closed	1	1	1	1	0	1	1	1	1	1	1	1	1	1
14	YES	75																										Other	0	0	0	0	1	1	1	0	0	0	0	0	1	1
15	YES	66																										Closed	0		1	1	0	1	1	1	0	0	0	0	1	1
16	No	80	155.432	12.5	385.951	20.5	302.748	19	636.16	37	749.823	52.5	753.641	51	864.42	60	3	3	3	2.27	4.93	5.60	3.73	8.27	661.358	43.9	16.5
17	No	92	155.142	14	383.471	29.5	291.044	24	506.608	41	768.503	58.5	718.804	51.5	832.083	59	3	3	2	4.62	6.50	14.13	8.09	16.12	623.409	46.8	21.75
18	No	39	169.252	16	381.216	24.5	292.096	21	657.89	41.5	379.418	36.5	841.392	53.5	1141.05	81	3	3	3	5.88	4.50	12.18	17.44	16.78	662.369	46.7	20.25
19	No	60	226.891	29	382.074	25.5	324.285	38.5	639.118	44	861.557	61	754.192	45.5	1445.69	81	2	3	3	4.80	12.33	13.38	7.67	9.53	804.968	54	27.25
20	No	50	156.924	14	388.76	29.5	323.181	24.5	573.979	40	1153.98	70	756.844	35	1093.76	59	3	2	3	6.00	14.00	12.80	16.87	39.13	780.349	45.7	21.75
21	No	79	160.11	14.5	406.465	33.5	293.394	24.5	518.078	40.5	772.323	65	915.182	78.5	856.958	67.5	3	3	2	4.03	9.20	12.97	6.50	16.63	671.187	55.2	24
22	No	68	176.924	20	392.29	28	291.356	28.5	681.362	52.5	1696.23	157.5	770.46	65.5	1283.42	127.5	3	3	3	8.33	9.07	18.83	27.25	20.15	944.566	86.3	24
23	No	54	163.962	17	386.722	31.5	299.285	30	1054.2	88.5	780.46	69.5	798.744	72.5	1045.49	91.5	3	3	3	4.60	1.90	8.20	62.68	11.87	795.636	70.4	24.25
24	No	95	155.142	14	390.864	32.5	302.041	23	524.499	29	794.93	45.5	756.058	40.5	831.688	54.5	3	3	2	5.00	9.07	20.91	8.37	11.50	641.843	38.5	23.25
25	No	67	160.11	15.5	396.722	32.5	309.317	28	570.182	44.5	755.318	75.5	847.769	71	1211.92	82	3	2	2	5.24	9.04	8.47	3.20	20.24	738.902	60.2	24
26	No	77	153.949	8.5	381.369	15.5	317.507	14.5	632.492	31.5	790.177	43	757.177	35.5	926.491	49.5	3	3	1	1.25	1.48	1.63	1.71	1.98	684.769	34.8	12
27	No	61	164.252	30	378.838	19	286.713	17.5	647.595	36.5	824.546	46	756.706	39.5	849.393	54	3	3	2	11.13	4.27	11.50	4.57	8.47	672.991	38.7	24.5
28	No	62	184.82	24.5	400.208	39	305.208	34	543.924	57	1230.65	107	946.403	79	1434.29	113.5	3	3	1	6.68	9.96	25.61	8.99	43.79	892.094	78.1	31.75
29	No	37
30	No	68
31	No	87
32	No	75
33	No	67
34	No	46
35	No	75
36	No	58
37	No	83
38	No	47
